# Supplementary material for: Ecology of reproduction of Anopheles arabiensis in an urban area of Bobo-Dioulasso, Burkina Faso (West Africa): Monthly swarming and mating frequency and their relation to environmental factors
Source: PLoS One. 2018 Nov 7;13(11):e0205966. doi: 10.1371/journal.pone.0205966 (PMC6221289; doi:10.1371/journal.pone.0205966)
Supplement: S1 Table — (XLSX) [file pone.0205966.s001.xlsx]

## Sheet: Swarming parameters
Month	Swarm number	Sunset time (min)	Start time minus sunset time (min)	End time minus sunset time (min)	Start time (min)	End time (min)	Swarm size	Swarming duration (min)	Number of observed mating pairs	Time of first mating pair formation (min)	Time to first mating pair from swarm formation (min)	Temperature (oC) at swarming start time	Temperature (oC) at swarming end time	Relative humidity (%) at swarming start time	Relative humidity (%)at swarming start time
13.07	1	1123	-3	24	1120	1147	205	27	39	1125	5
13.07	2	1123	-9	22	1114	1145	162	31	49	1129	15
13.07	3	1123	-2	23	1121	1146	107	25	21	1126	5
13.07	4	1123	-1	22	1122	1145	63	23	5	1130	8
13.07	5	1123	-2	21	1121	1144	167	23	1	1137	16
13.07	6	1123	-2	22	1121	1145	60	24	1	1138	17
13.07	7	1123	-5	23	1118	1146	42	28	5	1133	15
13.07	8	1123	1	22	1124	1145	124	21	2	1135	11
13.07	9	1123	-1	22	1122	1145	62	23	1	1134	12
13.07	10	1123	-4	22	1119	1145	22	26	10	1127	8
13.07	11	1123	0	21	1123	1144	26	21	0
13.07	12	1123	-2	23	1121	1146	4	25	4
13.07	13	1121	1	20	1122	1141	82	19	0
13.07	14	1121	-2	20	1119	1141	96	22	0
13.07	15	1120	-7	22	1113	1142	27	29	0
13.07	16	1120	1	21	1121	1141	17	20	0
13.07	17	1120	2	23	1122	1143	52	21	0
13.07	18	1123	-7	20	1116	1143	120	27	11	1128	12
13.07	19	1123	-2	23	1121	1146	85	25	5	1129	8
13.07	20	1123	-4	24	1119	1147	56	28	5	1133	14
13.07	21	1123	0	21	1123	1144	36	21	0
13.07	22	1121	4	24	1125	1145	101	20	0
13.07	23	1121	3	24	1124	1145	67	21	0
13.07	24	1121	2	21	1123	1142	49	19	0
13.07	25	1121	3	21	1124	1142	107	18	0
13.07	26	1121	2	22	1123	1143	74	20	0
13.07	27	1121	1	21	1122	1142	34	20	0
13.07	28	1121	1	20	1122	1141	82	19	0
13.07	29	1121	-2	20	1119	1141	96	22	0
13.07	30	1120	1	22	1121	1142	27	21	0
13.07	31	1120	1	20	1121	1140	15	19	0
13.07	32	1120	0	23	1120	1143	72	23	0
13.07	33	1120	1	22	1121	1142	47	21	0
13.08	1	1120	0	20	1120	1140	46	20	0			21.6	20.9	92.8	95
13.08	2	1118	0	21	1118	1139	38	21	0			27.5	26.5	82.1	85.9
13.08	3	1118	-1	18	1117	1136	14	19	0			24.2	23.8	89.2	88.7
13.08	4	1117	0	20	1117	1137	10	20	0			25.3	24.6	81.7	85.3
13.08	5	1120	-1	20	1119	1140	46	21	0			21.6	20.9	92.8	95
13.08	6	1118	0	21	1118	1139	38	21	0			27.5	26.5	82.1	85.9
13.08	7	1118	0	19	1118	1137	14	19	0			24.2	23.8	89.2	88.7
13.08	8	1117	1	19	1118	1136	10	18	0			25.3	24.6	81.7	85.3
13.08	9	1117	-1	20	1116	1137	15	21	0			27.9	27.1	82.2	87
13.08	10	1116	-1	20	1115	1136	11	21	0			25.8	25.3	83.6	86
13.08	11	1115	1	20	1116	1135	11	19	0			23.8	23.4	93	95.4
13.08	12	1111	3	21	1114	1132	28	18	0			26	25.3	81.2	84.5
13.08	13	1111	1	18	1112	1129	9	17	0			25.9	25.6	70.3	73.1
13.08	14	1111	0	15	1111	1126	11	15	0			21.5	20.9	92.8	95
13.08	15	1111	1	22	1112	1133	7	21	0			27.5	26.5	82.1	85.8
13.08	16	1111	0	13	1111	1124	13	13	0			24.2	23.7	89.2	89.7
13.08	17	1109	1	21	1110	1130	16	20	0			25.3	24.5	81.7	85.4
13.08	18	1111	2	16	1113	1127	15	14	0			21.6	20.9	92.8	95.2
13.08	19	1108	1	18	1109	1126	9	17	0			27.7	26.5	82.1	86.1
13.08	20	1108	2	22	1110	1130	11	20	0			24.8	23.8	89.2	88.7
13.08	21	1108	2	25	1110	1133	42	23	0			25.3	24.5	81.8	85.3
13.08	22	1108	0	21	1108	1129	25	21	0			27.9	26.1	83.2	87
13.08	23	1108	3	22	1111	1130	5	19	0			25.9	25.3	83.6	86.5
13.08	24	1108	2	24	1110	1132	42	22	0			23.8	23.2	93.2	95.4
13.08	25	1108	-1	21	1107	1129	5	22	0			26.1	25.3	81.2	84.3
13.08	26	1108	2	23	1110	1131	10	21	0			25.9	24.6	70.3	72.1
13.08	27	1108	1	22	1109	1130	7	21	0
13.08	28	1107	1	26	1108	1133	39	25	0
13.08	29	1108	2	22	1110	1130	14	20	0
13.08	30	1108	1	22	1109	1130	7	21	0
13.08	31	1107	1	26	1108	1133	51	25	0
13.08	32	1107	3	23	1110	1130	14	20	0
13.09	1	1104	3	23	1107	1127	30	20	0			25.8	25.6	67.9	69
13.09	2	1104	2	22	1106	1126	6	20	0			29.4	28.1	72.7	80.6
13.09	3	1099	6	26	1105	1125	27	20	0			24.9	24.8	66.9	83.1
13.09	4	1098	6	25	1104	1123	31	19	0			28.5	32.4	83.8	85.6
13.09	5	1098	6	22	1104	1120	30	16	0			30	27.3	73.5	77.4
13.09	6	1098	7	26	1105	1124	26	19	0
13.09	7	1095	7	28	1102	1123	44	21	0
13.09	8	1104	2	24	1106	1128	26	22	0			29.4	28.1	72.7	80.6
13.09	9	1099	6	26	1105	1125	27	20	0			24.9	24.8	66.9	83.1
13.09	10	1098	6	25	1104	1123	31	19	0			28.5	32.4	83.8	85.6
13.09	11	1098	6	25	1104	1123	30	19	0			30	27.3	73.5	77.4
13.09	12	1098	7	26	1105	1124	26	19	0			25.8	24.6	67.9	69
13.09	13	1097	5	25	1102	1122	44	20	0			29.4	28.1	76.7	80.6
13.09	14	1096	4	25	1100	1121	188	21	0			24.9	23.8	66.7	83.1
13.09	15	1095	7	28	1102	1123	20	21	0			28.1	29.4	83.8	84.6
13.09	16	1095	1	17	1096	1112	51	16	0			30	28.3	73.5	78.4
13.09	17	1094	1	20	1095	1114	34	19	0
13.09	18	1095	5	26	1100	1121	20	21	0
13.09	19	1094	5	27	1099	1121	20	22	0			29.5	28.1	74.7	80.6
13.09	20	1094	1	18	1095	1112	51	17	0			25.9	24.8	66.8	83.1
13.09	21	1094	1	21	1095	1115	34	20	0			28.5	27.4	83.4	85.6
13.09	22	1093	3	20	1096	1113	20	17	0			30	29.3	73.5	78.5
13.09	23	1092	3	29	1095	1121	51	26	0			29.2	30.1	78.5	80.4
13.09	24	1090	6	30	1096	1120	34	24	0
13.09	25	1090	10	30	1100	1120	26	20	0
13.09	26	1090	11	30	1101	1120	17	19	0
13.09	27	1089	0	24	1089	1113	30	24	0			25.7	26.4	86.2	85.9
13.09	28	1089	1	22	1090	1111	15	21	0			26	26.6	86.2	85.9
13.09	29	1087	-1	30	1086	1117	67	31	0			32.3	31.1	79.5	76.6
13.09	30	1089	0	24	1089	1113	30	24	0			25.7	26.4	86.2	85.9
13.09	31	1089	1	16	1090	1105	15	15	0			26	26.6	86.2	85.9
13.09	32	1087	-2	30	1085	1117	67	32	0			32.3	31.1	79.5	76.6
13.10	1	1084	10	25	1094	1109	10	15	0			28	28.1	80.7	77.2
13.10	2	1084	6	26	1090	1110	37	20	0			33.8	33.1	76	68.1
13.10	3	1084	1	21	1085	1105	36	20	0			34.1	33.5	67.9	82.4
13.10	4	1083	10	27	1093	1110	68	17	1
13.10	5	1083	2	25	1085	1108	24	23	0			33.1	34.4	68.5	84.6
13.10	6	1083	0	29	1083	1112	62	29	4			33.1	34.4	68.5	84.6
13.10	7	1083	0	28	1083	1111	148	28	16			32.1	34.4	73.1	78.8
13.10	8	1083	-3	23	1080	1106	75	26	10			32.1	34.5	67.8	88
13.10	9	1082	0	28	1082	1110	63	28	6			30.4	31.7	65.8	72.3
13.10	10	1082	0	26	1082	1108	52	26	4			30	31.7	67.3	72.3
13.10	11	1082	0	31	1082	1113	67	31	5			30	31.7	67.3	72.3
13.10	12	1081	-1	21	1080	1102	51	22	0
13.10	13	1081	-1	24	1080	1105	69	25	0
13.10	14	1081	2	22	1083	1103	61	20	0
13.10	15	1081	1	24	1082	1105	72	23	0
13.10	16	1081	3	24	1084	1105	27	21	1	1103	19
13.10	17	1080	1	24	1081	1104	78	23	1	1093	12
13.10	18	1080	0	24	1080	1104	121	24		1083	3
13.10	19	1080	0	22	1080	1102	47	22		1088	8	31.3	32.1	72.4	79.2
13.10	20	1080	5	25	1085	1105	17	20		1091	6	31.3	32.6	72.4	87.8
13.10	21	1079	5	21	1084	1100	10	16	0			31.3	32.3	75.7	80.3
13.10	22	1079	6	21	1085	1100	32	15	1	1091	6	31.3	32.4	72.7	67.5
13.10	23	1079	2	24	1081	1103	99	22	6	1083	2	31.3	32.6	72.7	87.8
13.10	24	1079	4	25	1083	1104	24	21	0			31.3	32.6	75.7	87.8
13.10	25	1079	4	27	1083	1106	31	23	1	1093	10	32.8	34.6	75.2	88.5
13.10	26	1078	-3	17	1075	1095	20	20	0			32.8	34.6	75.2	88.5
13.10	27	1078	0	22	1078	1100	168	22	1	1088	10	32.8	34.6	75.2	87
13.10	28	1078	-3	24	1075	1102	21	27	0			32.9	34.6	78.9	87
13.10	29	1078	-2	23	1076	1101	56	25	0			31.1	31.6	60.4	71.3
13.10	30	1078	-2	29	1076	1107	47	31	0			31.1	32.1	60.6	68.8
13.10	31	1077	-3	23	1074	1100	11	26	0			31.1	32.4	60.4	67.3
13.10	32	1077	1	25	1078	1102	62	24		1086	8	31.1	32.4	60.4	67.3
13.10	33	1077	-1	19	1076	1096	47	20	1			31.1	31.9	60.4	61.9
13.10	34	1077	3	18	1080	1095	12	15	1	1091	11	28.9	30.5	77.1	96.8
13.10	35	1077	-1	28	1076	1105	122	29		1094	18	29.6	30.6	73.8	96.5
13.10	36	1077	-2	23	1075	1100	30	25	0			29.4	30.7	83.9	93.7
13.10	37	1077	-5	23	1072	1100	44	28	0			29.3	30.7	87.5	93.7
13.10	38	1077	0	23	1077	1100	151	23	54	1084	7	29.4	30.1	83.9	94.5
13.10	39	1076	-4	25	1072	1101	71	29	12	1084	12	32.3	34.2	83.2	84.2
13.10	40	1076	-6	24	1070	1100	41	30	8	1076	6	32.4	34.2	76.1	84.2
13.10	41	1076	4	21	1080	1097	62	17		1082	2	32.8	34.2	78.1	84.2
13.10	42	1076	-11	24	1065	1100	322	35	119	1070	5
13.10	43	1076	6	24	1082	1100	55	18	3	1090	8	30.4	33.4	69.4	73.9
13.10	44	1076	-3	24	1073	1100	302	27		1076	3	30.7	33.4	71	73.9
13.10	45	1075	7	20	1082	1095	108	13	11	1084	2	32.3	31.2	82.9	74.6
13.10	46	1075	-6	25	1069	1100	347	31	110	1080	11	31.6	32.5	60.4	75.1
13.10	47	1075	-5	24	1070	1099	245	29	59			31.9	32.1	58.4	83.7
13.10	48	1075	2	25	1077	1100	215	23	75	1082	5	33.3	33.4	74.6	86
13.10	49	1075	0	25	1075	1100	395	25	110	1087	12	33	33.4	55.1	86
13.10	50	1075	2	24	1077	1099	125	22		1084	7	33.3	33.4	74.6	86
13.10	51	1073	-3	18	1070	1091	39	21	12	1072	2	30.4	32.6	79.4	60
13.10	52	1073	-3	22	1070	1095	256	25	27	1073	3	30.4	32.6	79.4	51.6
13.10	53	1073	2	26	1075	1099	296	24	43	1082	7	32.3	31.9	79.8	85.5
13.10	54	1073	-1	25	1072	1098	189	26	13	1084	12	30.2	32.7	65.1	64.2
13.10	55	1073	-5	27	1068	1100	478	32	60	1070	2	29.5	32.6	63.8	63.3
13.10	56	1073	-1	27	1072	1100	375	28	14	1076	4	30.2	32.6	65.1	63.3
13.10	57	1073	3	27	1076	1100	351	24	19	1085	9	30.2	32.6	67.7	63.3
13.10	58	1073	-8	27	1065	1100	489	35	54	1077	12	28.9	32.6	57.5	63.3
13.10	59	1072	-4	27	1068	1099	421	31	45	1074	6
13.10	60	1072	-7	26	1065	1098	399	33	19	1074	9
13.10	61	1072	-7	25	1065	1097	330	32	14	1074	9
13.10	62	1072	-5	22	1067	1094	501	27	44	1074	7
13.10	63	1072	-7	28	1065	1100	341	35	23	1068	3
13.10	64	1072	-7	23	1065	1095	431	30	38	1079	14
13.10	65	1072	-7	23	1065	1095	396	30	19	1076	11
13.10	66	1072	-7	24	1065	1096	586	31	72	1070	5
13.10	67	1072	-5	24	1067	1096	312	29	10	1081	14
13.10	68	1072	-6	28	1066	1100	85	34	17	1079	13
13.11	1	1071	-4	24	1067	1095	667	28	156	1070	3
13.11	2	1071	-4	25	1067	1096	524	29	56	1080	13
13.11	3	1071	-6	24	1065	1095	497	30	54	1072	7
13.11	4	1071	-4	24	1067	1095	667	28	167	1070	3
13.11	5	1070	0	24	1070	1094	104	24	19	1079	9
13.11	6	1070	0	29	1070	1099	73	29	16	1075	5
13.11	7	1071	-6	24	1065	1095	497	30	54	1072	7
13.11	8	1071	-3	21	1068	1092	144	24	17	1075	7
13.11	9	1070	-5	24	1065	1094	502	29	36	1077	12
13.11	10	1070	0	24	1070	1094	104	24	21	1079	9
13.11	11	1070	0	29	1070	1099	73	29	16	1075	5
13.11	12	1070	0	24	1070	1094	214	24	29	1075	5
13.11	13	1071	-3	21	1068	1092	144	24	17	1075	7
13.11	14	1070	5	30	1075	1100	98	25	13	1085	10
13.11	15	1069	-6	23	1063	1092	267	29	54	1069	6
13.11	16	1069	-8	24	1061	1093	526	32	75	1073	12
13.11	17	1069	-5	26	1064	1095	489	31	58	1078	14
13.11	18	1070	-5	27	1065	1097	251	32	41	1084	19	32.6	30.8	29.5	41
13.11	19	1069	-5	21	1064	1090	57	26	13	1073	9	31.9	30.4	34.7	37.7
13.11	20	1069	-4	26	1065	1095	108	30	45	1070	5	31.8	29.5	34.8	37.9
13.11	21	1069	-4	23	1065	1092	57	27	15	1071	6	31.9	30.4	34.7	37.7
13.11	22	1069	-4	26	1065	1095	108	30	39	1070	5	31.9	29.1	33.7	37.9
13.11	23	1070	-9	28	1061	1098	295	37	63	1076	15	30.6	29.5	29.5	44.4
13.11	24	1069	-5	25	1064	1094	108	30	40	1070	6	33.1	31.5	37.7	37.9
13.11	25	1069	-12	27	1057	1096	301	39	29	1075	18	32.9	30.4	34.7	37.7
13.11	26	1069	-9	29	1060	1098	72	38	23	1080	20	33.1	31.5	37.7	37.9
13.11	27	1070	-8	28	1062	1098	295	36	73	1076	14	33.6	32.1	28.5	41.4
13.11	28	1070	-8	31	1062	1101	240	39	62	1077	15	30.6	30.5	29.5	44.4
13.11	29	1070	-9	27	1061	1097	295	36	43	1076	15	31.6	30.5	29.5	44.4
13.11	30	1070	-3	27	1067	1097	251	30	39	1084	17	32.6	31.8	29.5	41
13.11	31	1070	-9	28	1061	1098	295	37	63	1076	15	29.9	28.5	28.5	41.4
13.11	32	1069	-4	21	1065	1090	57	25	15	1072	7	32.9	30.4	34.7	37.7
13.11	33	1070	-8	30	1062	1100	240	38	60	1078	16	31.6	29.5	39.5	44.4
13.11	34	1070	-3	28	1067	1098	251	31	39	1084	17	32.6	31.8	29.5	44.5
13.12	1	1070	-7	28	1063	1098	481	35	107	1084	21	32.6	31.8	29.5	44.5
13.12	2	1071	-10	30	1061	1101	284	40	79	1085	24	29.8	30.2	28.2	38.1
13.12	3	1071	-10	27	1061	1098	367	37	106	1072	11	29.8	30.2	29.2	38.1
13.12	4	1071	-6	24	1065	1095	40	30	7	1078	13	31.8	30.2	28.2	38.9
13.12	5	1071	-6	24	1065	1095	67	30	11	1084	19	30.8	29.9	28.9	42.6
13.12	6	1071	-12	29	1059	1100	129	41	31	1080	21	29.9	28.9	29.2	38.1
13.12	7	1071	-11	28	1060	1099	178	39	27	1075	15	29.8	29.1	30.2	38.5
13.12	8	1071	-12	28	1059	1099	189	40	25	1075	16	31.4	30.2	29.1	38.5
13.12	9	1072	-22	27	1050	1099	252	49	48	1079	29	31.8	29.9	29.1	38.5
13.12	10	1072	-13	27	1059	1099	345	40	22	1077	18	29.3	29.3	34.2	38.3
13.12	11	1072	-7	27	1065	1099	124	34	20			32.8	30.2	28.2	38.1
13.12	12	1072	-25	28	1047	1100	168	53	24	1077	30	31.8	30.4	35.7	38.1
13.12	13	1072	-12	25	1060	1097	54	37	2			31.6	29.9	28.8	38.1
13.12	14	1072	-20	27	1052	1099	145	47	9	1078	26	28.9	30.2	28.4	44.1
13.12	15	1072	-7	27	1065	1099	102	34	15	1081	16	29.8	30.2	28.4	44.1
13.12	16	1073	-11	21	1062	1094	31	32	2	1084	22	31.8	31.2	28.9	38.1
13.12	17	1073	-14	27	1059	1100	351	41	34	1077	18	33.1	31.9	29.9	38.1
13.12	18	1073	-18	25	1055	1098	101	43	21	1079	24	30.9	29.2	37.5	47.1
13.12	19	1073	-6	23	1067	1096	121	29	8	1072	5	29.8	28.7	32.3	47.1
13.12	20	1073	-8	22	1065	1095	198	30	11	1077	12	31.7	30.2	28.2	38.9
13.12	21	1074	-17	26	1057	1100	113	43	32	1082	25	30.8	29.8	30.7	38.9
13.12	22	1074	-12	23	1062	1097	654	35	287	1069	7	32.4	31.2	28.3	39.1
13.12	23	1074	-17	21	1057	1095	272	38	24	1067	10	29.8	30.2	28.3	39.1
13.12	24	1074	-4	25	1070	1099	37	29	5	1079	9	31.8	30.2	29.9	39.1
13.12	25	1074	-7	27	1067	1101	17	34	0			29.6	28.9	33.1	45.1
13.12	26	1076	-9	22	1067	1098	51	31	5	1087	20
13.12	27	1076	-10	22	1066	1098	141	32	19	1084	18
13.12	28	1076	-9	16	1067	1092	18	25	2	1088	21
13.12	29	1076	-16	23	1060	1099	322	39	39	1075	15
13.12	30	1076	-5	18	1071	1094	26	23	0
13.12	31	1076	-1	26	1075	1102	80	27	5	1077	2
13.12	32	1076	-6	28	1070	1104	100	34	29	1081	11
13.12	33	1076	-14	25	1062	1101	271	39	62	1080	18
13.12	34	1076	-8	24	1068	1100	66	32	10	1087	19
13.12	35	1077	-9	21	1068	1098	48	30	5	1083	15
13.12	36	1077	-16	22	1061	1099	152	38	31	1075	14
13.12	37	1077	-17	22	1060	1099	367	39	37	1077	17
13.12	38	1077	-10	17	1067	1094	82	27	1	1081	14
13.12	39	1077	-11	20	1066	1097	37	31	14	1082	16
13.12	40	1077	-10	26	1067	1103	248	36	36	1081	14
13.12	41	1077	-12	22	1065	1099	378	34	39	1078	13
13.12	42	1077	-7	23	1070	1100	32	30	6	1082	12
13.12	43	1078	-8	20	1070	1098	102	28	16	1085	15
13.12	44	1078	-11	22	1067	1100	279	33	17	1084	17
13.12	45	1078	-10	22	1068	1100	21	32	1	1091	23
13.12	46	1078	-12	22	1066	1100	38	34	4	1090	24
13.12	47	1079	-9	22	1070	1101	41	31	10	1078	8
13.12	48	1079	-4	26	1075	1105	56	30	17	1081	6
13.12	49	1079	-14	24	1065	1103	224	38	17	1087	22
13.12	50	1079	-4	21	1075	1100	45	25	3	1095	20
13.12	51	1081	-9	24	1072	1105	42	33	26	1085	13
13.12	52	1081	-11	27	1070	1108	67	38	20	1081	11
13.12	53	1081	-12	24	1069	1105	317	36	38	1085	16
13.12	54	1081	-2	21	1079	1102	51	23	4	1085	6
13.12	55	1081	-7	24	1074	1105	54	31	3	1087	13
13.12	56	1081	-5	23	1076	1104	62	28	11	1083	7
13.12	57	1081	-3	26	1078	1107	63	29	7	1088	10
13.12	58	1081	-21	23	1060	1104	293	44	62	1080	20
13.12	59	1082	-6	26	1076	1108	87	32	5	1097	21
13.12	60	1082	-18	28	1064	1110	104	46	48	1088	24
13.12	61	1082	-21	25	1061	1107	356	46	76	1084	23
13.12	62	1082	-14	20	1068	1102	80	34	11	1087	19
14.01	1	1085	-17	22	1068	1107	128	39	52	1089	21
14.01	2	1087	-18	21	1069	1108	43	39	5	1088	19
14.01	3	1087	-14	21	1073	1108	31	35	10	1090	17
14.01	4	1087	-16	21	1071	1108	94	37	21	1085	14
14.01	5	1087	-24	19	1063	1106	287	43	63	1074	11
14.01	6	1087	-25	20	1062	1107	133	45	37	1081	19
14.01	7	1088	-15	22	1073	1110	46	37	10	1096	23
14.01	8	1088	-25	24	1063	1112	311	49	58	1080	17
14.01	9	1088	-20	21	1068	1109	79	41	31	1090	22
14.01	10	1088	-12	17	1076	1105	43	29	6	1094	18
14.01	11	1090	-15	24	1075	1114	51	39	0	1091	16	31.4	29.9	42.5	45.7
14.01	12	1090	-21	21	1069	1111	96	42	31	1091	22	32.5	30.1	47.4	48.5
14.01	13	1090	-21	25	1069	1115	48	46	20	1092	23	32.5	30.6	47.4	76.1
14.01	14	1090	-15	24	1075	1114	51	39	0	1091	16	31.5	29.9	42.5	48.5
14.01	15	1090	-21	21	1069	1111	96	42	31	1091	22	32.7	30.1	44.4	48.5
14.01	16	1090	-21	25	1069	1115	48	46	20	1093	24	31.1	29.8	44.5	45.7
14.01	17	1090	-21	16	1069	1106	61	37	7	1095	26	32.5	30.1	47.4	48.9
14.01	18	1090	-21	16	1069	1106	51	37	7	1095	26	32.3	30.6	42.4	74.1
14.01	19	1092	-14	25	1078	1117	337	39	8	1100	22	31.4	29.9	42.5	48.7
14.01	20	1092	-14	25	1078	1117	47	39	8	1100	22	32.5	30.1	48.7	55
14.01	21	1092	-8	23	1084	1115	154	31	6	1100	16	32.1	30.6	48.7	74.9
14.01	22	1092	-24	24	1068	1116	194	48	86	1091	23	32.3	30.7	47.4	55
14.01	23	1092	-18	27	1074	1119	66	45	36	1103	29	31.5	30.7	47.4	55
14.01	24	1092	-24	16	1068	1108	61	40	20	1090	22	31.9	31.8	36.4	42.5
14.01	25	1092	-26	23	1066	1115	431	49	209	1087	21	32	31.8	36.4	42.5
14.01	26	1092	-26	24	1066	1116	100	50	14	1094	28	32.4	30.8	47.6	50
14.01	27	1092	-24	21	1068	1113	93	45	17	1095	27	33	31.4	40.2	52.5
14.01	28	1095	-8	21	1087	1116	36	29	2	1107	20	32.1	30.9	30.5	35.5
14.01	29	1095	-27	20	1068	1115	223	47	8	1102	34	33	30.5	40.2	52.5
14.01	30	1095	-18	21	1077	1116	29	39	0			33.1	31.4	40.2	42.5
14.01	31	1095	-17	15	1078	1110	23	32	1	1107	29	32.1	30.9	30.5	45.5
14.01	32	1098	-24	23	1074	1121	199	47	14	1099	25	33.3	30.5	40.2	35.5
14.01	33	1098	-13	20	1085	1118	56	33	18	1105	20
14.01	34	1098	-14	22	1084	1120	36	36	7	1108	24
14.01	35	1098	-13	20	1085	1118	56	33	18	1108	23
14.01	36	1098	-15	22	1083	1120	76	37	7	1104	21
14.01	37	1098	-3	19	1095	1117	34	22	3	1111	16
14.01	38	1098	-4	19	1094	1117	32	23	3	1111	17
14.02	1	1099	-1	23	1098	1122	21	24	8	1101	3
14.02	2	1099	-4	19	1095	1118	18	23	3	1107	12
14.02	3	1100	-4	20	1096	1120	27	24	5	1104	8
14.02	4	1100	-15	20	1085	1120	265	35	65	1105	20
14.02	5	1099	-1	24	1098	1123	21	25	8	1101	3
14.02	6	1099	-5	19	1094	1118	18	24	3	1107	13
14.02	7	1100	-4	21	1096	1121	37	25	5	1104	8
14.02	8	1100	-15	23	1085	1123	255	38	75	1105	20
14.02	9	1100	-24	21	1076	1121	26	45	11	1091	15
14.02	10	1100	-13	23	1087	1123	205	36	70	1107	20
14.02	11	1100	-11	21	1089	1121	23	32	14	1101	12
14.02	12	1101	-11	19	1090	1120	22	30	5
14.02	13	1100	-24	21	1076	1121	26	45	11	1091	15	32.5	30.9	56.9	44.5
14.02	14	1100	-12	23	1088	1123	215	35	75	1107	19	31.5	30.5	40	57.5
14.02	15	1100	-10	22	1090	1122	23	32	19	1101	11	32.1	30.8	48.6	56.4
14.02	16	1101	-11	20	1090	1121	22	31	5			32.5	30.9	50.9	44.5
14.02	17	1101	-14	23	1087	1124	53	37	13	1103	16	32.4	30.9	50.9	44.5
14.02	18	1103	-14	22	1089	1125	198	36	116	1099	10	32.4	30.2	56.9	24.5
14.02	19	1104	-18	22	1086	1126	160	40	33	1106	20	32.5	30.2	40.4	57.5
14.02	20	1104	-15	18	1089	1122	60	33	4	1110	21	32.1	30.8	46.6	56.4
14.02	21	1103	-14	19	1089	1122	108	33	104	1099	10	31.5	30.1	46.9	54.5
14.02	22	1103	-14	21	1089	1124	178	35	116	1097	8	32.7	31.9	46.9	24.5
14.02	23	1104	-16	22	1088	1126	155	38	33	1106	18	32.7	30.8	48.3	56.5
14.02	24	1104	-18	18	1086	1122	160	36	36	1106	20	31.5	30.5	48.3	56.5
14.02	25	1104	-15	18	1089	1122	39	33	7	1108	19	32.1	30.8	48.6	55.4
14.02	26	1104	-15	17	1089	1121	62	32	4	1110	21	32.1	30.8	48.6	55.4
14.02	27	1104	-11	22	1093	1126	189	33	33	1104	11	33.3	29.8	55.5	29.5
14.02	28	1104	-11	21	1093	1125	204	32	56	1100	7	33.3	31.4	63.9	36.2
14.02	29	1105	-11	23	1094	1128	21	34	19	1108	14	33.8	32.5	73.6	81.8
14.02	30	1105	-14	24	1091	1129	132	38	42	1104	13	32.6	33.3	51.1	37.8
14.02	31	1105	-14	22	1091	1127	132	36	36	1104	13	32.6	33.3	51.1	37.8
14.02	32	1105	-11	19	1094	1124	52	30	1	1113	19	32.8	33.3	57.5	37.8
14.02	33	1105	-15	23	1090	1128	121	38	11	1113	23	32.6	34.1	51.1	52.3
14.02	34	1105	-11	19	1094	1124	42	30	1	1111	17	32.8	33.3	57.5	37.8
14.02	35	1105	-15	23	1090	1128	121	38	11	1113	23	32.6	34.1	51.1	52.3
14.03	1	1106	-13	22	1093	1128	253	35	124	1107	14	28.1	27.5	40.1	31.6
14.03	2	1105	-14	23	1091	1128	187	37	37	1111	20	32.6	32.5	38.3	36.2
14.03	3	1106	-8	27	1098	1133	470	35	270	1110	12	33.1	32.3	60	58.4
14.03	4	1106	-13	22	1093	1128	253	35	124	1107	14	28.1	27.5	40.1	31.6
14.03	5	1106	-13	21	1093	1127	177	34	37	1111	18	32.6	32.5	38.3	36.2
14.03	6	1106	-8	27	1098	1133	470	35	270	1110	12	33.1	32.3	60	58.4
14.03	7	1106	-9	24	1097	1130	519	33	100	1102	5	35	34.3	70.7	59.6
14.03	8	1106	-7	16	1099	1122	91	23	46	1115	16	34.9	34.5	51.3	47.8
14.03	9	1106	-7	25	1099	1131	326	32	134	1102	3	34.9	34.3	40.8	60.2
14.03	10	1106	-9	26	1097	1132	256	35	47	1115	18	31.8	33.1	60.9	75.9
14.03	11	1106	-6	26	1100	1132	87	32	68	1116	16	31	33.1	66.1	75.9
14.03	12	1106	-7	19	1099	1125	91	26	46	1115	16	34.9	34.5	51.3	47.8
14.03	13	1106	-7	25	1099	1131	326	32	134	1102	3	34.9	34.3	40.8	60.2
14.03	14	1106	-10	26	1096	1132	257	36	47	1115	19	31.8	33.1	60.9	75.9
14.03	15	1106	-6	28	1100	1134	93	34	61	1116	16	31	33.1	66.1	75.9
14.03	16	1106	-6	27	1100	1133	385	33	125	1104	4	31.8	33.1	60.9	75.9
14.03	17	1106	-6	28	1100	1134	431	34	207	1106	6	30.1	31.3	27.7	40.9
14.03	18	1106	-9	26	1097	1132	272	35	48	1110	13
14.03	19	1106	-1	24	1105	1130	47	25	5	1111	6
14.03	20	1107	-10	31	1097	1138	96	41	25	1111	14
14.03	21	1106	-6	27	1100	1133	385	33	151	1104	4	31.8	33.1	60.9	75.9
14.03	22	1106	-6	28	1100	1134	331	34	175	1106	6	30.1	31.3	27.7	40.9
14.03	23	1106	-9	26	1097	1132	272	35	49	1110	13
14.03	24	1106	-1	25	1105	1131	50	26	8	1111	6
14.03	25	1107	-10	27	1097	1134	96	37	25	1110	13
14.03	26	1107	-7	24	1100	1131	171	31	55	1113	13
14.03	27	1107	-7	22	1100	1129	283	29	57	1109	9	34.8	34.1	50.6	57.4
14.03	28	1107	3	20	1110	1127	40	17	0	0		34.8	34.1	50.6	57.4
14.03	29	1107	7	22	1114	1129	117	15	12	1117	3	30.2	29.5	61.4	65.7
14.03	30	1107	-7	23	1100	1130	179	30	73	1113	13
14.03	31	1107	-7	22	1100	1129	273	29	65	1108	8	34.8	34.1	50.6	57.4
14.03	32	1107	3	20	1110	1127	40	17	0	0		34.8	34.1	50.6	57.4
14.03	33	1107	7	22	1114	1129	107	15	14	1117	3	30.2	29.5	61.4	65.7
14.04	1	1107	-7	23	1100	1130	33	30				30.6	29.3	59.1	71.8
14.04	2	1107	-7	24	1100	1131	81	31				31.9	32.6	35	56.7
14.04	3	1107	-4	25	1103	1132	34	29	2	1117	14	31.4	33.1	36.3	52
14.04	4	1107	-2	17	1105	1124	20	19	0			31.4	33.1	36.3	52
14.04	5	1107	-2	11	1105	1118	9	13	0			30.4	29.1	49.1	71.8
14.04	6	1107	-7	24	1100	1131	27	31				30.4	29.1	49.1	71.8
14.04	7	1107	-7	24	1100	1131	81	31				31.3	32.3	36	56.7
14.04	8	1107	-4	25	1103	1132	34	29	6	1119	16	32.3	33.8	36	52
14.04	9	1107	-2	17	1105	1124	18	19	0
14.04	10	1107	-2	11	1105	1118	10	13	0
14.04	11	1107	-8	19	1099	1126	84	27	4	1114	15	32.1	33.8	71.3	75.7
14.04	12	1107	-7	23	1100	1130	30	30	0			32.9	34	71.3	75.2
14.04	13	1107	-7	20	1100	1127	41	27	0			33.1	34.6	73.3	75.7
14.04	14	1107	-2	19	1105	1126	34	21	0
14.04	15	1107	-5	18	1102	1125	21	23	1
14.04	16	1107	-3	23	1104	1130	186	26	47	1115	11
14.04	17	1107	-1	28	1106	1135	137	29	67	1115	9
14.04	18	1107	0	24	1107	1131	76	24	0	1121	14
14.04	19	1107	-3	22	1104	1129	8	25	1	1121	17
14.04	20	1107	-5	18	1102	1125	21	23	1
14.04	21	1107	-4	24	1103	1131	107	28	70	1115	12
14.04	22	1107	3	28	1110	1135	156	25	76	1115	5
14.04	23	1107	3	23	1110	1130	98	20	0	1121	11
14.04	24	1107	-3	22	1104	1129	8	25	1	1121	17
14.04	25	1107	1	25	1108	1132	9	24	0
14.04	26	1107	1	25	1108	1132	10	24	3
14.04	27	1107	-1	24	1106	1131	12	25	0
14.04	28	1107	10	23	1117	1130	74	13	0
14.04	29	1107	-2	24	1105	1131	11	26	2	1123	18	33.8	32.8	66.9	74.2
14.04	30	1108	-7	17	1101	1125	51	24	0			31.3	31.8	60	74.2
14.04	31	1107	1	23	1108	1130	10	22	0
14.04	32	1107	-3	24	1104	1131	11	27	1
14.04	33	1107	10	23	1117	1130	64	13	0
14.04	34	1107	-3	19	1104	1126	11	22	2	1119	15	32.8	33.8	66.4	73.5
14.04	35	1108	-7	17	1101	1125	61	24	0			31.3	33.8	66.4	76.6
14.04	36	1108	-3	21	1105	1129	7	24	4	1118	13	33.8	33.1	65.9	76.6
14.04	37	1108	0	22	1108	1130	11	22	5	1121	13	33.3	34	64.6	72.2
14.04	38	1108	-4	24	1104	1132	8	28	4	1112	8
14.04	39	1108	-4	12	1104	1120	7	16	0
14.04	40	1108	-4	21	1104	1129	12	25	0			31.3	33.8	69.2	78.2
14.04	41	1108	-4	21	1104	1129	11	25	0			32.8	33.8	69.2	74.2
14.05	1	1109	-8	16	1101	1125	61	24	0
14.05	2	1109	-4	20	1105	1129	9	24	4	1119	14
14.05	3	1109	-5	24	1104	1133	16	29	7	1122	18
14.05	4	1110	-6	22	1104	1132	8	28	5	1112	8
14.05	5	1111	-7	9	1104	1120	12	16	0
14.05	6	1111	-1	25	1110	1136	15	26	0
14.05	7	1109	-8	16	1101	1125	72	24	0
14.05	8	1109	-4	20	1105	1129	9	24	4	1118	13
14.05	9	1109	-5	24	1104	1133	16	29	5	1121	17
14.05	10	1110	-6	22	1104	1132	8	28	5	1112	8
14.05	11	1111	-7	9	1104	1120	12	16	0
14.05	12	1111	-1	25	1110	1136	15	26	0
14.05	13	1108	0	25	1108	1133	17	25	5	1121	13
14.05	14	1108	-4	24	1104	1132	7	28	5	1112	8
14.05	15	1108	0	24	1108	1132	17	24	9	1121	13
14.05	16	1112	1	28	1113	1140	170	27	39	1121	8
14.05	17	1108	-4	24	1104	1132	18	28	5	1113	9
14.05	18	1112	-5	21	1107	1133	97	26	11
14.05	19	1112	-4	22	1108	1134	103	26	15
14.05	20	1112	-2	23	1110	1135	45	25	2
14.05	21	1111	-1	23	1110	1134	20	24	0
14.05	22	1111	-6	21	1105	1132	32	27	0
14.05	23	1111	-6	24	1105	1135	38	30	6	1120	15
14.05	24	1112	-1	28	1111	1140	197	29	41	1119	8
14.05	25	1113	-8	22	1105	1135	256	30	31	1115	10
14.05	26	1113	-3	25	1110	1138	64	28	24	1121	11
14.05	27	1111	-4	24	1107	1135	38	28	6	1120	13
14.05	28	1112	1	29	1113	1141	170	28	39	1121	8
14.05	29	1113	-8	22	1105	1135	256	30	41	1116	11
14.05	30	1113	-3	25	1110	1138	64	28	24	1121	11
14.05	31	1113	-8	26	1105	1139	675	34	160	1113	8
14.05	32	1113	-1	29	1112	1142	79	30	22	1125	13
14.05	33	1112	-1	28	1111	1140	197	29	21	1116	5
14.05	34	1114	-12	31	1102	1145	97	43	62	1122	20
14.05	35	1114	-16	25	1098	1139	246	41	74	1108	10
14.05	36	1114	-4	28	1110	1142	151	32	14	1121	11
14.05	37	1114	-8	26	1106	1140	346	34	57	1115	9
14.06	1	1116	-10	26	1106	1142	399	36	97	1118	12
14.06	2	1116	-18	23	1098	1139	27	41
14.06	3	1116	-12	24	1104	1140	333	36	8	1124	20
14.06	4	1116	-11	26	1105	1142	406	37	97	1118	13
14.06	5	1116	-18	24	1098	1140	127	42
14.06	6	1116	-10	25	1106	1141	289	35	8	1124	18
14.06	7	1118	1	28	1119	1146	157	27	2	1140	21
14.06	8	1118	-2	27	1116	1145	25	29	3	1126	10
14.06	9	1118	-3	27	1115	1145	25	30	3	1126	11
14.06	10	1118	-4	28	1114	1146	63	32	9	113
14.06	11	1120	0	26	1120	1146	27	26	7	1125	5
14.06	12	1118	0	28	1118	1146	157	28	2	1140	22
14.06	13	1118	-3	27	1115	1145	154	30	3	1126	11
14.06	14	1118	-4	28	1114	1146	62	32	9	113
14.06	15	1120	-2	26	1118	1146	27	28	7	1125	7
14.06	16	1120	-3	25	1117	1145	64	28	13	1134	17
14.06	17	1120	-5	23	1115	1143	187	28	23	1122	7
14.06	18	1120	-1	22	1119	1142	20	23
14.06	19	1120	-4	24	1116	1144	30	28
14.06	20	1120	-3	18	1117	1138	15	21
14.06	21	1120	7	22	1127	1142	17	15	1	1132	5
14.06	22	1120	0	26	1120	1146	19	26	7	1125	5
14.06	23	1120	-5	23	1115	1143	192	28	23	1122	7
14.06	24	1120	-3	22	1117	1142	167	25	2	1132	15
14.06	25	1120	-1	22	1119	1142	24	23
14.06	26	1120	-4	24	1116	1144	30	28
14.06	27	1120	-4	18	1116	1138	12	22
14.06	28	1120	7	22	1127	1142	17	15	1	1132	5
14.06	29	1120	3	25	1123	1145	15	22	0
14.06	30	1120	0	26	1120	1146	64	26	19	1134	14
14.06	31	1121	-4	24	1117	1145	20	28	0
14.06	32	1121	-7	20	1114	1141	42	27	0
14.06	33	1121	-1	20	1120	1141	24	21	0
14.06	34	1121	-8	22	1113	1143	22	30
14.06	35	1122	-2	23	1120	1145	23	25		1130	10

## Sheet: Wing lengths
Mosquito group	Number	Wing lengh (mm)
Male.in.copula	1	3.154
Male.in.copula	2	3.047
Male.in.copula	3	2.971
Male.in.copula	4	3.019
Male.in.copula	5	3.063
Male.in.copula	6	3.116
Male.in.copula	7	3.006
Male.in.copula	8	2.997
Male.in.copula	9	3.05
Male.in.copula	10	3.099
Male.in.copula	11	2.992
Male.in.copula	12	2.987
Male.in.copula	13	2.971
Male.in.copula	14	2.94
Male.in.copula	15	3.094
Male.in.copula	16	3.004
Male.in.copula	17	2.988
Male.in.copula	18	2.764
Male.in.copula	19	3.087
Male.in.copula	20	3.144
Male.in.copula	21	2.879
Male.in.copula	22	3.139
Male.in.copula	23	2.979
Male.in.copula	24	3.023
Male.in.copula	25	3.039
Male.in.copula	26	3.181
Male.in.copula	27	3.321
Male.in.copula	28	3.112
Male.in.copula	29	3.047
Male.in.copula	30	2.995
Male.in.copula	31	2.946
Male.in.copula	32	3.238
Male.in.copula	33	3.062
Male.in.copula	34	3.226
Male.in.copula	35	3.108
Male.in.copula	36	2.998
Male.in.copula	37	3.099
Male.in.copula	38	3.116
Male.in.copula	39	3.147
Male.in.copula	40	2.934
Male.in.copula	41	2.924
Male.in.copula	42	3.23
Male.in.copula	43	2.998
Male.in.copula	44	3.099
Male.in.copula	45	3.116
Male.in.copula	46	3.147
Male.in.copula	47	2.934
Male.in.copula	48	2.924
Male.in.copula	49	3.23
Male.in.copula	50	2.997
Male.in.copula	51	3.05
Male.in.copula	52	3.099
Male.in.copula	53	2.992
Male.in.copula	54	2.987
Male.in.copula	55	2.971
Males.in.solo	1	3.048
Males.in.solo	2	3.225
Males.in.solo	3	3.177
Males.in.solo	4	3.132
Males.in.solo	5	3.149
Males.in.solo	6	2.935
Males.in.solo	7	2.924
Males.in.solo	8	3.132
Males.in.solo	9	3.133
Males.in.solo	10	3.222
Males.in.solo	11	3.113
Males.in.solo	12	3.209
Males.in.solo	13	3.227
Males.in.solo	14	2.851
Males.in.solo	15	3.002
Males.in.solo	16	2.98
Males.in.solo	17	2.921
Males.in.solo	18	2.95
Males.in.solo	19	2.854
Males.in.solo	20	2.997
Males.in.solo	21	3.023
Males.in.solo	22	2.912
Males.in.solo	23	2.813
Males.in.solo	24	2.904
Males.in.solo	25	2.969
Males.in.solo	26	2.91
Males.in.solo	27	3.087
Males.in.solo	28	3.019
Males.in.solo	29	2.865
Males.in.solo	30	3.051
Males.in.solo	31	3.171
Males.in.solo	32	3.005
Males.in.solo	33	2.999
Males.in.solo	34	3.102
Males.in.solo	35	3.004
Males.in.solo	36	3.141
Males.in.solo	37	3.067
Males.in.solo	38	3.081
Males.in.solo	39	3.027
Males.in.solo	40	3.036
Males.in.solo	41	2.901
Males.in.solo	42	3.026
Males.in.solo	43	3.085
Males.in.solo	44	3.08
Males.in.solo	45	3.113
Males.in.solo	46	3.043
Males.in.solo	47	2.964
Males.in.solo	48	2.875
Males.in.solo	49	2.903
Males.in.solo	50	3.274
Males.in.solo	51	3.119
Males.in.solo	52	3.119
Males.in.solo	53	2.95
Males.in.solo	54	2.953
Males.in.solo	55	2.772
Females.in.copula	1	3.265
Females.in.copula	2	3.018
Females.in.copula	3	2.969
Females.in.copula	4	3.037
Females.in.copula	5	2.911
Females.in.copula	6	3.021
Females.in.copula	7	3.382
Females.in.copula	8	3.402
Females.in.copula	9	3.16
Females.in.copula	10	3.261
Females.in.copula	11	3.322
Females.in.copula	12	3.516
Females.in.copula	13	3.3
Females.in.copula	14	3.304
Females.in.copula	15	3.361
Females.in.copula	16	3.393
Females.in.copula	17	3.375
Females.in.copula	18	3.431
Females.in.copula	19	3.455
Females.in.copula	20	3.244
Females.in.copula	21	3.552
Females.in.copula	22	3.394
Females.in.copula	23	3.073
Females.in.copula	24	3.173
Females.in.copula	25	3.438
Females.in.copula	26	3.414
Females.in.copula	27	3.443
Females.in.copula	28	3.215
Females.in.copula	29	3.61
Females.in.copula	30	3.591
Females.in.copula	31	3.262
Females.in.copula	32	3.369
Females.in.copula	33	3.456
Females.in.copula	34	3.414
Females.in.copula	35	3.443
Females.in.copula	36	3.215
Females.in.copula	37	3.61
Females.in.copula	38	3.591
Females.in.copula	39	3.262
Females.in.copula	40	3.369
Females.in.copula	41	3.16
Females.in.copula	42	3.261
Females.in.copula	43	3.322
Females.in.copula	44	3.516
Females.in.copula	45	3.3
Females.in.copula	46	3.304
Females.in.copula	47	3.361
Females.in.copula	48	3.393
Females.in.copula	49	3.375
Females.in.copula	50	3.018
Females.in.copula	51	2.969
Females.in.copula	52	3.037
Females.in.copula	53	2.911
Females.in.copula	54	3.021
Females.in.copula	55	3.382

## Sheet: Local climatic factors
Month	Rainfall (mm)	Rain frequency	Minimum temperature (oC)	Mean temperature (oC)	Maximum temperature (oC)	Hours of sunshine (H)
13.07	178	0.42	21.7	26.2	30.6	208
13.08	294	0.68	21.6	25.4	29.2	156
13.09	155	0.6	21.6	26.3	31	195
13.10	63	0.23	22.4	28	33.5	254
13.11	0	0.03	22.5	29	35.5	286
13.12	0	0	18.6	25.5	32.5	271
14.01	14	0.03	20.7	27.2	33.7	245
14.02	0	0	21.4	28.2	35	234
14.03	40	0.06	24.2	30.8	37.4	261
14.04	83	0.2	25	31	37	224
14.05	81	0.26	25.3	30	33.2	218
14.06	255	0.5	22.9	27.7	32.5	207
